# Supplementary material for: Active state structures of a bistable visual opsin bound to G proteins
Source: Nat Commun. 2024 Oct 16;15:8928. doi: 10.1038/s41467-024-53208-2 (PMC11484933; doi:10.1038/s41467-024-53208-2)
Supplement: Supplementary file 13 — Source Data [file 41467_2024_53208_MOESM13_ESM.xlsx]

## Sheet: Figure 1b
Figure 1b	GTPase Glo Assay
	Raw data
	References									Mean	Std. Deviation
	GTP (hGi reference)			793968	765482	783782	768575	776671	780181	778110	10396.1
	GTP (Giq reference)			759197	767205	740718	758384	761036	753826	756728	8965.56
	Giq		638324	644218	634000	629262		618069	642955	634471	9779.66
	hGi	557730	536808	523934	479725	486946	484283	499237	499176	508480	28068.6
	Samples
	JSR (6.11 trans) + Giq		285585	266380	271796	272650	278319	280715	262462	273987	8122.25
	JSR (6.11 trans) + hGi	174056	186051	182801	193300	192097	186027		179749	184869	6751.24
	GTP depletion
	References									Mean	Std. Deviation
	GTP (hGi reference)			-2.03804	1.62289	-0.728967	1.22538	0.184914	-0.266179	0	1.33607
	GTP (Giq reference)			-0.326317	-1.38456	2.11564	-0.218881	-0.569337	0.383449	-9.4739e-15	1.18478
	hGi	28.3225	31.0113	32.6658	38.3474	37.4194	37.7616	35.8398	35.8476	34.6519	3.60728
	Giq 0.1 uM		15.6468	14.8679	16.2182	16.8443		18.3235	15.0348	16.1559	1.29236
	Samples
	JSR (6.11 trans) + Giq		62.2605	64.7984	64.0827	63.9699	63.2207	62.9041	65.3162	63.7932	1.07334
	JSR (6.11 trans) + hGi	77.6309	76.0894	76.507	75.1577	75.3124	76.0924		76.8993	76.2413	0.867647

## Sheet: Figure S1b-uncropped.
Figure S1b		Uncropped SDS-PAGE

## Sheet: Figure S1d-uncropped
Figure S1d		Uncropped SDS-PAGE
